# Supplementary material for: Three-year assessment of cognitive and olfactory disturbances among COVID-19 convalescent patients grouped by olfactory hallucination status in Armenia: A qualitative and quantitative study
Source: Clin Med (Lond). 2025 Jul 16;25(5):100489. doi: 10.1016/j.clinme.2025.100489 (PMC12395519; doi:10.1016/j.clinme.2025.100489)
Supplement: Supplementary file 2 [file mmc2.zip]

Archive with 1 entries (1 files):
- Figure F.1.tif
